# Supplementary material for: TRAIL-Based High Throughput Screening Reveals a Link between TRAIL-Mediated Apoptosis and Glutathione Reductase, a Key Component of Oxidative Stress Response
Source: PLoS One. 2015 Jun 15;10(6):e0129566. doi: 10.1371/journal.pone.0129566 (PMC4468210; doi:10.1371/journal.pone.0129566)
Supplement: S1 Table — (XLS) [file pone.0129566.s001.xls]

## Sheet: SPE1210_Thy_NSC_N2_OG_Onbeaddig
NSC130362 bound proteins
	221
ProtGroup	Counter	Accession	Link	Filter	Coverage	SeqLength	MW	Description	CountsTot	NSC130362	Thymidine	OtherLoci
17	1	CONT_143		contaminant	42.8	643	65495	keratin, 67K type II cytoskeletal [Homo sapiens].	657	107	58	CONT_049, CONT_072, CONT_073, CONT_088, CONT_089, CONT_119, CONT_120, CONT_129, CONT_130, CONT_131, CONT_133, CONT_140, CONT_142, CONT_143, GFAP_HUMAN, K22E_HUMAN, K22O_HUMAN, K2C1B_HUMAN, K2C1_HUMAN, K2C5_HUMAN, K2C6C_HUMAN, K2C72_HUMAN, K2C74_HUMAN, K2C78_HUMAN, K2C79_HUMAN, K2C80_HUMAN
770.01	1	ACTG_HUMAN	ACTG_HUMAN	redundant	68.3	375	41794	Actin, cytoplasmic 2 OS=Homo sapiens GN=ACTG1 PE=1 SV=1	622	146	62	ACTBL_HUMAN, ACTB_HUMAN, ACTC_HUMAN
11	1	CONT_089		contaminant	39.1	493	52790	keratin, 67K type II cytoskeletal (fragment) [Homo sapiens].	535	93	39	CONT_049, CONT_072, CONT_073, CONT_088, CONT_089, CONT_119, CONT_120, CONT_129, CONT_130, CONT_131, CONT_133, CONT_140, CONT_142, CONT_143, GFAP_HUMAN, K22E_HUMAN, K22O_HUMAN, K2C1B_HUMAN, K2C1_HUMAN, K2C5_HUMAN, K2C6C_HUMAN, K2C72_HUMAN, K2C74_HUMAN, K2C78_HUMAN, K2C79_HUMAN, K2C80_HUMAN
7	1	CONT_072		contaminant	66.5	645	65866	KERATIN, TYPE II CYTOSKELETAL 2 EPIDERMAL (CYTOKERATIN 2E) (K2E) (CK 2E) [Homo sapiens].	408	47	15	CONT_049, CONT_072, CONT_073, CONT_088, CONT_089, CONT_119, CONT_120, CONT_129, CONT_130, CONT_131, CONT_133, CONT_140, CONT_142, CONT_143, K22E_HUMAN, K22O_HUMAN, K2C1B_HUMAN, K2C1_HUMAN, K2C5_HUMAN, K2C6C_HUMAN, K2C72_HUMAN, K2C74_HUMAN, K2C78_HUMAN, K2C79_HUMAN, NFH_HUMAN
855.01	1	ACTS_HUMAN	ACTS_HUMAN	redundant	37.4	377	42052	Actin, alpha skeletal muscle OS=Homo sapiens GN=ACTA1 PE=1 SV=1	246	40	37	ACTBL_HUMAN, ACTB_HUMAN, ACTC_HUMAN
14	1	CONT_129		contaminant	46.3	564	60046	KERATIN, TYPE II CYTOSKELETAL 6A (CYTOKERATIN 6A) (CK 6A) (K6A KERATIN) [Homo sapiens].	217	35	9	CONT_049, CONT_072, CONT_073, CONT_088, CONT_089, CONT_119, CONT_120, CONT_129, CONT_130, CONT_131, CONT_133, CONT_140, CONT_142, CONT_143, K22E_HUMAN, K22O_HUMAN, K2C1B_HUMAN, K2C1_HUMAN, K2C5_HUMAN, K2C6C_HUMAN, K2C72_HUMAN, K2C74_HUMAN, K2C78_HUMAN, K2C79_HUMAN, NFH_HUMAN
14.01	1	K2C6A_HUMAN	K2C6A_HUMAN	redundant	46.3	564	60046	Keratin, type II cytoskeletal 6A OS=Homo sapiens GN=KRT6A PE=1 SV=3	217	35	9	CONT_049, CONT_072, CONT_073, CONT_088, CONT_089, CONT_119, CONT_120, CONT_129, CONT_130, CONT_131, CONT_133, CONT_140, CONT_142, CONT_143, K22E_HUMAN, K22O_HUMAN, K2C1B_HUMAN, K2C1_HUMAN, K2C5_HUMAN, K2C6C_HUMAN, K2C72_HUMAN, K2C74_HUMAN, K2C78_HUMAN, K2C79_HUMAN, NFH_HUMAN
15	1	CONT_130		contaminant	44	564	60000	KERATIN, TYPE II CYTOSKELETAL 6B (CYTOKERATIN 6B) (CK 6B) (K6B KERATIN) [Homo sapiens].	177	32	6	CONT_049, CONT_072, CONT_073, CONT_088, CONT_089, CONT_119, CONT_120, CONT_129, CONT_130, CONT_131, CONT_133, CONT_140, CONT_142, CONT_143, K22E_HUMAN, K22O_HUMAN, K2C1B_HUMAN, K2C1_HUMAN, K2C5_HUMAN, K2C6C_HUMAN, K2C72_HUMAN, K2C74_HUMAN, K2C78_HUMAN, K2C79_HUMAN, NFH_HUMAN
18	1	CONT_156		contaminant	48.4	473	51239	type I keratin 16 [human, epidermal keratinocytes, Peptide, 473 aa].	169	28	12	CONT_046, CONT_050, CONT_074, CONT_094, CONT_101, CONT_156, K1C10_HUMAN, K1C14_HUMAN, K1C25_HUMAN, K1C26_HUMAN, K1C9_HUMAN
18.01	1	K1C16_HUMAN	K1C16_HUMAN	redundant	48.4	473	51269	Keratin, type I cytoskeletal 16 OS=Homo sapiens GN=KRT16 PE=1 SV=4	169	28	12	CONT_046, CONT_050, CONT_074, CONT_094, CONT_101, CONT_156, K1C10_HUMAN, K1C14_HUMAN, K1C25_HUMAN, K1C26_HUMAN, K1C9_HUMAN
8	1	CONT_073		contaminant	27.4	482	53563	cytokeratin 8 (version 1) [Homo sapiens].	155	28	9	CONT_049, CONT_072, CONT_073, CONT_088, CONT_089, CONT_119, CONT_120, CONT_129, CONT_130, CONT_131, CONT_133, CONT_140, CONT_142, CONT_143, GFAP_HUMAN, K22E_HUMAN, K22O_HUMAN, K2C1B_HUMAN, K2C1_HUMAN, K2C5_HUMAN, K2C6C_HUMAN, K2C72_HUMAN, K2C74_HUMAN, K2C78_HUMAN, K2C79_HUMAN, K2C80_HUMAN, VIME_HUMAN
8.01	1	CONT_103		redundant	27.3	483	53705	Keratin 8 - human [Homo sapiens].	155	28	9	CONT_049, CONT_072, CONT_073, CONT_088, CONT_089, CONT_119, CONT_120, CONT_129, CONT_130, CONT_131, CONT_133, CONT_140, CONT_142, CONT_143, GFAP_HUMAN, K22E_HUMAN, K22O_HUMAN, K2C1B_HUMAN, K2C1_HUMAN, K2C5_HUMAN, K2C6C_HUMAN, K2C72_HUMAN, K2C74_HUMAN, K2C78_HUMAN, K2C79_HUMAN, K2C80_HUMAN, VIME_HUMAN
8.02	1	CONT_124		redundant	27.3	483	53749	cytokeratin 8 (version 2) [Homo sapiens].	155	28	9	CONT_049, CONT_072, CONT_073, CONT_088, CONT_089, CONT_119, CONT_120, CONT_129, CONT_130, CONT_131, CONT_133, CONT_140, CONT_142, CONT_143, GFAP_HUMAN, K22E_HUMAN, K22O_HUMAN, K2C1B_HUMAN, K2C1_HUMAN, K2C5_HUMAN, K2C6C_HUMAN, K2C72_HUMAN, K2C74_HUMAN, K2C78_HUMAN, K2C79_HUMAN, K2C80_HUMAN, VIME_HUMAN
8.03	1	CONT_179		redundant	27.3	483	53675	KERATIN, TYPE II CYTOSKELETAL 8 (CYTOKERATIN 8) (K8) (CK 8) [Homo sapiens].	155	28	9	CONT_049, CONT_072, CONT_073, CONT_088, CONT_089, CONT_119, CONT_120, CONT_129, CONT_130, CONT_131, CONT_133, CONT_140, CONT_142, CONT_143, GFAP_HUMAN, K22E_HUMAN, K22O_HUMAN, K2C1B_HUMAN, K2C1_HUMAN, K2C5_HUMAN, K2C6C_HUMAN, K2C72_HUMAN, K2C74_HUMAN, K2C78_HUMAN, K2C79_HUMAN, K2C80_HUMAN, VIME_HUMAN
8.04	1	K2C8_HUMAN	K2C8_HUMAN	redundant	27.3	483	53705	Keratin, type II cytoskeletal 8 OS=Homo sapiens GN=KRT8 PE=1 SV=7	155	28	9	CONT_049, CONT_072, CONT_073, CONT_088, CONT_089, CONT_119, CONT_120, CONT_129, CONT_130, CONT_131, CONT_133, CONT_140, CONT_142, CONT_143, GFAP_HUMAN, K22E_HUMAN, K22O_HUMAN, K2C1B_HUMAN, K2C1_HUMAN, K2C5_HUMAN, K2C6C_HUMAN, K2C72_HUMAN, K2C74_HUMAN, K2C78_HUMAN, K2C79_HUMAN, K2C80_HUMAN, VIME_HUMAN
13	1	CONT_119		contaminant	7.9	534	57266	KERATIN, TYPE II CYTOSKELETAL 4 (CYTOKERATIN 4) (K4) (CK4) [Homo sapiens].	134	23	9	CONT_049, CONT_072, CONT_073, CONT_088, CONT_089, CONT_119, CONT_120, CONT_129, CONT_130, CONT_131, CONT_133, CONT_140, CONT_142, CONT_143, GFAP_HUMAN, K22E_HUMAN, K22O_HUMAN, K2C1_HUMAN, K2C6C_HUMAN, K2C78_HUMAN, K2C79_HUMAN, K2C80_HUMAN
13.01	1	K2C4_HUMAN	K2C4_HUMAN	redundant	7.9	534	57286	Keratin, type II cytoskeletal 4 OS=Homo sapiens GN=KRT4 PE=1 SV=4	134	23	9	CONT_049, CONT_072, CONT_073, CONT_088, CONT_089, CONT_119, CONT_120, CONT_129, CONT_130, CONT_131, CONT_133, CONT_140, CONT_142, CONT_143, GFAP_HUMAN, K22E_HUMAN, K22O_HUMAN, K2C1_HUMAN, K2C6C_HUMAN, K2C78_HUMAN, K2C79_HUMAN, K2C80_HUMAN
16	1	CONT_142		contaminant	15.4	629	64449	keratin, 65K type II cytoskeletal [Homo sapiens].	133	12	7	CONT_049, CONT_072, CONT_073, CONT_088, CONT_089, CONT_119, CONT_120, CONT_129, CONT_130, CONT_131, CONT_133, CONT_140, CONT_142, CONT_143, K22E_HUMAN, K22O_HUMAN, K2C1B_HUMAN, K2C1_HUMAN, K2C5_HUMAN, K2C6C_HUMAN, K2C72_HUMAN, K2C74_HUMAN, K2C78_HUMAN, K2C79_HUMAN
9	1	CONT_074		contaminant	36.8	400	44093	keratin 19, type I, cytoskeletal [Homo sapiens].	73	9	8	CONT_046, CONT_050, CONT_074, CONT_076, CONT_094, CONT_101, CONT_156, K1C10_HUMAN, K1C14_HUMAN, K1C9_HUMAN
9.01	1	CONT_099		redundant	36.8	400	44107	KERATIN, TYPE I CYTOSKELETAL 19 (CYTOKERATIN 19) (K19) (CK 19) [Homo sapiens].	73	9	8	CONT_046, CONT_050, CONT_074, CONT_076, CONT_094, CONT_101, CONT_156, K1C10_HUMAN, K1C14_HUMAN, K1C9_HUMAN
9.02	1	K1C19_HUMAN	K1C19_HUMAN	redundant	36.8	400	44107	Keratin, type I cytoskeletal 19 OS=Homo sapiens GN=KRT19 PE=1 SV=4	73	9	8	CONT_046, CONT_050, CONT_074, CONT_076, CONT_094, CONT_101, CONT_156, K1C10_HUMAN, K1C14_HUMAN, K1C9_HUMAN
12	1	CONT_094		contaminant	34	432	48107	KERATIN, TYPE I CYTOSKELETAL 17 (CYTOKERATIN 17) (K17) (CK 17) (39.1) (VERSION 1) [Homo sapiens].	70	12	8	CONT_046, CONT_050, CONT_074, CONT_094, CONT_101, CONT_156, K1C10_HUMAN, K1C14_HUMAN, K1C9_HUMAN
12.01	1	K1C17_HUMAN	K1C17_HUMAN	redundant	34	432	48107	Keratin, type I cytoskeletal 17 OS=Homo sapiens GN=KRT17 PE=1 SV=2	70	12	8	CONT_046, CONT_050, CONT_074, CONT_094, CONT_101, CONT_156, K1C10_HUMAN, K1C14_HUMAN, K1C9_HUMAN
785.01	1	ARF1_HUMAN	ARF1_HUMAN	redundant	27.6	181	20698	ADP-ribosylation factor 1 OS=Homo sapiens GN=ARF1 PE=1 SV=2	59	13	6	ARF3_HUMAN, ARF4_HUMAN, ARF5_HUMAN
418.01	1	RSMN_HUMAN	RSMN_HUMAN	redundant	12.5	240	24615	Small nuclear ribonucleoprotein-associated protein N OS=Homo sapiens GN=SNRPN PE=1 SV=1	41	6	8
2	1	CONT_010		contaminant	25.1	231	24410	TRYPSIN PRECURSOR [Sus scrofa].	39	5	7	CONT_005, CONT_010
1230	1	RAVR1_HUMAN	RAVR1_HUMAN		34	606	63878	Ribonucleoprotein PTB-binding 1 OS=Homo sapiens GN=RAVER1 PE=1 SV=1	55	18	0
1225	1	ANKH1_HUMAN	ANKH1_HUMAN		6.8	2542	269459	Ankyrin repeat and KH domain-containing protein 1 OS=Homo sapiens GN=ANKHD1 PE=1 SV=1	22	10	0	ANKH1_HUMAN, ANR17_HUMAN
864	1	IF4G2_HUMAN	IF4G2_HUMAN		15.4	907	102363	Eukaryotic translation initiation factor 4 gamma 2 OS=Homo sapiens GN=EIF4G2 PE=1 SV=1	22	10	0
1590	1	MAT2B_HUMAN	MAT2B_HUMAN		10.5	334	37553	Methionine adenosyltransferase 2 subunit beta OS=Homo sapiens GN=MAT2B PE=1 SV=1	13	9	0
727	1	NUP98_HUMAN	NUP98_HUMAN		3.6	1817	197580	Nuclear pore complex protein Nup98-Nup96 OS=Homo sapiens GN=NUP98 PE=1 SV=4	12	8	0
929	1	PSME1_HUMAN	PSME1_HUMAN		19.3	249	28724	Proteasome activator complex subunit 1 OS=Homo sapiens GN=PSME1 PE=1 SV=1	10	7	0
1117	1	CRTC2_HUMAN	CRTC2_HUMAN		25.3	693	73303	CREB-regulated transcription coactivator 2 OS=Homo sapiens GN=CRTC2 PE=1 SV=2	8	7	0
1218	1	RB6I2_HUMAN	RB6I2_HUMAN		9.1	1116	128087	ELKS/Rab6-interacting/CAST family member 1 OS=Homo sapiens GN=ERC1 PE=1 SV=1	7	7	0	ERC2_HUMAN, RB6I2_HUMAN
733	1	COPB_HUMAN	COPB_HUMAN		13	953	107143	Coatomer subunit beta OS=Homo sapiens GN=COPB1 PE=1 SV=3	16	6	0
1412	1	CPNE1_HUMAN	CPNE1_HUMAN		7.6	537	59060	Copine-1 OS=Homo sapiens GN=CPNE1 PE=1 SV=1	11	6	0
524	1	BLVRB_HUMAN	BLVRB_HUMAN		30.6	206	22120	Flavin reductase OS=Homo sapiens GN=BLVRB PE=1 SV=3	6	6	0
103	1	SDCB1_HUMAN	SDCB1_HUMAN		27.9	298	32445	Syntenin-1 OS=Homo sapiens GN=SDCBP PE=1 SV=1	8	5	0
1019	1	DCTN1_HUMAN	DCTN1_HUMAN		9.1	1278	141696	Dynactin subunit 1 OS=Homo sapiens GN=DCTN1 PE=1 SV=3	10	5	0
1154	1	C2D1A_HUMAN	C2D1A_HUMAN		3.8	951	104063	Coiled-coil and C2 domain-containing protein 1A OS=Homo sapiens GN=CC2D1A PE=1 SV=1	8	5	0
1208	1	PHLB1_HUMAN	PHLB1_HUMAN		4.4	1377	151163	Pleckstrin homology-like domain family B member 1 OS=Homo sapiens GN=PHLDB1 PE=1 SV=1	5	5	0
1423	1	PSF3_HUMAN	PSF3_HUMAN		12.5	216	24536	DNA replication complex GINS protein PSF3 OS=Homo sapiens GN=GINS3 PE=1 SV=1	5	5	0
1656	1	SCAF8_HUMAN	SCAF8_HUMAN		8.6	1271	140520	Protein SCAF8 OS=Homo sapiens GN=SCAF8 PE=1 SV=1	28	4	0
151	1	PRPF3_HUMAN	PRPF3_HUMAN		5.9	683	77530	U4/U6 small nuclear ribonucleoprotein Prp3 OS=Homo sapiens GN=PRPF3 PE=1 SV=2	6	4	0
198	1	DNJB6_HUMAN	DNJB6_HUMAN		11.7	326	36088	DnaJ homolog subfamily B member 6 OS=Homo sapiens GN=DNAJB6 PE=1 SV=2	5	4	0
518	1	SHC1_HUMAN	SHC1_HUMAN		14.4	583	62823	SHC-transforming protein 1 OS=Homo sapiens GN=SHC1 PE=1 SV=4	5	4	0
1695	1	STA13_HUMAN	STA13_HUMAN		6.8	1113	124968	StAR-related lipid transfer protein 13 OS=Homo sapiens GN=STARD13 PE=1 SV=2	5	4	0
230	1	CLPX_HUMAN	CLPX_HUMAN		11.7	633	69225	ATP-dependent Clp protease ATP-binding subunit clpX-like, mitochondrial OS=Homo sapiens GN=CLPX PE=1 SV=2	14	3	0
1437	1	MELPH_HUMAN	MELPH_HUMAN		12.7	600	65950	Melanophilin OS=Homo sapiens GN=MLPH PE=1 SV=1	12	3	0
542	1	PUR9_HUMAN	PUR9_HUMAN		18.6	592	64617	Bifunctional purine biosynthesis protein PURH OS=Homo sapiens GN=ATIC PE=1 SV=3	14	3	0
487	1	KTHY_HUMAN	KTHY_HUMAN		24.1	212	23820	Thymidylate kinase OS=Homo sapiens GN=DTYMK PE=1 SV=4	13	3	0
1565	1	FA49B_HUMAN	FA49B_HUMAN		21.3	324	36749	Protein FAM49B OS=Homo sapiens GN=FAM49B PE=1 SV=1	11	3	0
1211	1	IQGA3_HUMAN	IQGA3_HUMAN		4.2	1631	184700	Ras GTPase-activating-like protein IQGAP3 OS=Homo sapiens GN=IQGAP3 PE=1 SV=2	9	3	0
1717	1	GMPPB_HUMAN	GMPPB_HUMAN		11.9	360	39835	Mannose-1-phosphate guanyltransferase beta OS=Homo sapiens GN=GMPPB PE=1 SV=2	12	3	0
1040	1	2A5D_HUMAN	2A5D_HUMAN		12.8	602	69993	Serine/threonine-protein phosphatase 2A 56 kDa regulatory subunit delta isoform OS=Homo sapiens GN=PPP2R5D PE=1 SV=1	9	3	0	2A5D_HUMAN, 2A5G_HUMAN
210	1	PR40A_HUMAN	PR40A_HUMAN		4.5	957	108806	Pre-mRNA-processing factor 40 homolog A OS=Homo sapiens GN=PRPF40A PE=1 SV=2	8	3	0
680	1	GSK3B_HUMAN	GSK3B_HUMAN		22.1	420	46745	Glycogen synthase kinase-3 beta OS=Homo sapiens GN=GSK3B PE=1 SV=2	7	3	0
988	1	ILK_HUMAN	ILK_HUMAN		10.6	452	51420	Integrin-linked protein kinase OS=Homo sapiens GN=ILK PE=1 SV=2	7	3	0
1232	1	TRM2A_HUMAN	TRM2A_HUMAN		7.7	625	68727	tRNA (uracil-5-)-methyltransferase homolog A OS=Homo sapiens GN=TRMT2A PE=1 SV=2	7	3	0
1344	1	DGC14_HUMAN	DGC14_HUMAN		14.5	476	52569	Protein DGCR14 OS=Homo sapiens GN=DGCR14 PE=1 SV=1	7	3	0
1328	1	WBP2_HUMAN	WBP2_HUMAN		15.3	261	28088	WW domain-binding protein 2 OS=Homo sapiens GN=WBP2 PE=1 SV=1	6	3	0
190	1	CLAP2_HUMAN	CLAP2_HUMAN		4.3	1294	141134	CLIP-associating protein 2 OS=Homo sapiens GN=CLASP2 PE=1 SV=2	4	3	0	CLAP1_HUMAN, CLAP2_HUMAN
1459	1	GNB1L_HUMAN	GNB1L_HUMAN		15.3	327	35619	Guanine nucleotide-binding protein subunit beta-like protein 1 OS=Homo sapiens GN=GNB1L PE=1 SV=2	6	3	0
1165	1	CRTC3_HUMAN	CRTC3_HUMAN		13.4	619	66960	CREB-regulated transcription coactivator 3 OS=Homo sapiens GN=CRTC3 PE=1 SV=2	5	3	0
1491	1	MYLK2_HUMAN	MYLK2_HUMAN		4.9	596	64686	Myosin light chain kinase 2, skeletal/cardiac muscle OS=Homo sapiens GN=MYLK2 PE=1 SV=3	5	3	0
1504	1	WNK1_HUMAN	WNK1_HUMAN		3.1	2382	250795	Serine/threonine-protein kinase WNK1 OS=Homo sapiens GN=WNK1 PE=1 SV=2	5	3	0	WNK1_HUMAN, WNK2_HUMAN
1660	1	SMC3_HUMAN	SMC3_HUMAN		5.6	1217	141543	Structural maintenance of chromosomes protein 3 OS=Homo sapiens GN=SMC3 PE=1 SV=2	5	3	0
170	1	JIP4_HUMAN	JIP4_HUMAN		5.3	1321	146206	C-Jun-amino-terminal kinase-interacting protein 4 OS=Homo sapiens GN=SPAG9 PE=1 SV=4	4	3	0
237	1	SRBS2_HUMAN	SRBS2_HUMAN		4.5	1100	124109	Sorbin and SH3 domain-containing protein 2 OS=Homo sapiens GN=SORBS2 PE=1 SV=3	4	3	0
1255	1	LS14A_HUMAN	LS14A_HUMAN		8	463	50531	Protein LSM14 homolog A OS=Homo sapiens GN=LSM14A PE=1 SV=3	4	3	0
1391	1	CYH2_HUMAN	CYH2_HUMAN		10.8	400	46547	Cytohesin-2 OS=Homo sapiens GN=CYTH2 PE=1 SV=2	4	3	0	CYH1_HUMAN, CYH2_HUMAN
1608	1	FRM4A_HUMAN	FRM4A_HUMAN		6	1039	115459	FERM domain-containing protein 4A OS=Homo sapiens GN=FRMD4A PE=1 SV=3	4	3	0
233	1	MTA2_HUMAN	MTA2_HUMAN		6.9	668	75024	Metastasis-associated protein MTA2 OS=Homo sapiens GN=MTA2 PE=1 SV=1	3	3	0
262	1	CNOT4_HUMAN	CNOT4_HUMAN		6.8	575	63511	CCR4-NOT transcription complex subunit 4 OS=Homo sapiens GN=CNOT4 PE=1 SV=3	3	3	0
1109	1	WAHS7_HUMAN	WAHS7_HUMAN		2.8	1173	136404	WASH complex subunit 7 OS=Homo sapiens GN=KIAA1033 PE=1 SV=2	3	3	0
1495	1	PPIL3_HUMAN	PPIL3_HUMAN		26.1	161	18156	Peptidyl-prolyl cis-trans isomerase-like 3 OS=Homo sapiens GN=PPIL3 PE=1 SV=1	3	3	0
1535	1	DLRB1_HUMAN	DLRB1_HUMAN		34.4	96	10923	Dynein light chain roadblock-type 1 OS=Homo sapiens GN=DYNLRB1 PE=1 SV=3	3	3	0
349.01	1	RS17L_HUMAN	RS17L_HUMAN	redundant	52.6	135	15551	40S ribosomal protein S17-like OS=Homo sapiens GN=RPS17L PE=3 SV=1	32	3	6
164	1	IDH3B_HUMAN	IDH3B_HUMAN		24.2	385	42185	Isocitrate dehydrogenase [NAD] subunit beta, mitochondrial OS=Homo sapiens GN=IDH3B PE=1 SV=2	33	2	0
546	1	PRDX2_HUMAN	PRDX2_HUMAN		34.8	198	21893	Peroxiredoxin-2 OS=Homo sapiens GN=PRDX2 PE=1 SV=5	21	2	0	PRDX1_HUMAN, PRDX2_HUMAN
674	1	TMEDA_HUMAN	TMEDA_HUMAN		18.3	219	24977	Transmembrane emp24 domain-containing protein 10 OS=Homo sapiens GN=TMED10 PE=1 SV=2	16	2	0
786	1	ABCE1_HUMAN	ABCE1_HUMAN		9.2	599	67315	ATP-binding cassette sub-family E member 1 OS=Homo sapiens GN=ABCE1 PE=1 SV=1	10	2	0
432	1	AT2A2_HUMAN	AT2A2_HUMAN		6.8	1042	114758	Sarcoplasmic/endoplasmic reticulum calcium ATPase 2 OS=Homo sapiens GN=ATP2A2 PE=1 SV=1	13	2	0	AT2A2_HUMAN, AT2A3_HUMAN
450	1	DNLI1_HUMAN	DNLI1_HUMAN		9.9	919	101737	DNA ligase 1 OS=Homo sapiens GN=LIG1 PE=1 SV=1	8	2	0
389	1	PYC_HUMAN	PYC_HUMAN		6.1	1178	129635	Pyruvate carboxylase, mitochondrial OS=Homo sapiens GN=PC PE=1 SV=2	9	2	0
578	1	ARL2_HUMAN	ARL2_HUMAN		11.4	184	20879	ADP-ribosylation factor-like protein 2 OS=Homo sapiens GN=ARL2 PE=1 SV=4	9	2	0
794	1	COPZ1_HUMAN	COPZ1_HUMAN		18.6	177	20199	Coatomer subunit zeta-1 OS=Homo sapiens GN=COPZ1 PE=1 SV=1	8	2	0
705	1	GALK1_HUMAN	GALK1_HUMAN		11.2	392	42273	Galactokinase OS=Homo sapiens GN=GALK1 PE=1 SV=1	7	2	0
1347	1	F120B_HUMAN	F120B_HUMAN		5.3	910	103784	Constitutive coactivator of peroxisome proliferator-activated receptor gamma OS=Homo sapiens GN=FAM120B PE=1 SV=1	7	2	0
1277	1	IASPP_HUMAN	IASPP_HUMAN		7.9	828	89092	RelA-associated inhibitor OS=Homo sapiens GN=PPP1R13L PE=1 SV=4	6	2	0
664	1	DHE4_HUMAN	DHE4_HUMAN		9.5	558	61435	Glutamate dehydrogenase 2, mitochondrial OS=Homo sapiens GN=GLUD2 PE=1 SV=2	5	2	0
730	1	ARFP1_HUMAN	ARFP1_HUMAN		19	373	41739	Arfaptin-1 OS=Homo sapiens GN=ARFIP1 PE=1 SV=2	5	2	0
387	1	TOP2A_HUMAN	TOP2A_HUMAN		2	1531	174386	DNA topoisomerase 2-alpha OS=Homo sapiens GN=TOP2A PE=1 SV=3	4	2	0
916	1	UBXN1_HUMAN	UBXN1_HUMAN		18.2	297	33326	UBX domain-containing protein 1 OS=Homo sapiens GN=UBXN1 PE=1 SV=2	4	2	0
391	1	MPRI_HUMAN	MPRI_HUMAN		1.7	2491	274376	Cation-independent mannose-6-phosphate receptor OS=Homo sapiens GN=IGF2R PE=1 SV=3	9	2	0
1430	1	MCMBP_HUMAN	MCMBP_HUMAN		9.2	642	72981	Mini-chromosome maintenance complex-binding protein OS=Homo sapiens GN=MCMBP PE=1 SV=2	9	2	0
238	1	ERLN2_HUMAN	ERLN2_HUMAN		10.6	339	37841	Erlin-2 OS=Homo sapiens GN=ERLIN2 PE=1 SV=1	8	2	0
717	1	IMA2_HUMAN	IMA2_HUMAN		11.2	529	57863	Importin subunit alpha-2 OS=Homo sapiens GN=KPNA2 PE=1 SV=1	8	2	0	IMA2_HUMAN, IMA8_HUMAN
207	1	FLNB_HUMAN	FLNB_HUMAN		2.5	2602	278165	Filamin-B OS=Homo sapiens GN=FLNB PE=1 SV=2	7	2	0
1264	1	RP9_HUMAN	RP9_HUMAN		20.4	221	26108	Retinitis pigmentosa 9 protein OS=Homo sapiens GN=RP9 PE=1 SV=2	7	2	0
307	1	ICAM1_HUMAN	ICAM1_HUMAN		8.3	532	57826	Intercellular adhesion molecule 1 OS=Homo sapiens GN=ICAM1 PE=1 SV=2	6	2	0
861	1	NOMO3_HUMAN	NOMO3_HUMAN		3.8	1222	134135	Nodal modulator 3 OS=Homo sapiens GN=NOMO3 PE=2 SV=2	6	2	0
1108	1	AAK1_HUMAN	AAK1_HUMAN		6.6	961	103886	AP2-associated protein kinase 1 OS=Homo sapiens GN=AAK1 PE=1 SV=3	6	2	0
513	1	DPOD1_HUMAN	DPOD1_HUMAN		2.9	1107	123632	DNA polymerase delta catalytic subunit OS=Homo sapiens GN=POLD1 PE=1 SV=2	5	2	0
1311	1	UFD1_HUMAN	UFD1_HUMAN		8.1	307	34501	Ubiquitin fusion degradation protein 1 homolog OS=Homo sapiens GN=UFD1L PE=1 SV=3	4	2	0
139	1	EIF3H_HUMAN	EIF3H_HUMAN		13.6	352	39931	Eukaryotic translation initiation factor 3 subunit H OS=Homo sapiens GN=EIF3H PE=1 SV=1	3	2	0
631	1	NOP2_HUMAN	NOP2_HUMAN		3	812	89303	Putative ribosomal RNA methyltransferase NOP2 OS=Homo sapiens GN=NOP2 PE=1 SV=2	3	2	0
1024	1	FA50A_HUMAN	FA50A_HUMAN		10	339	40243	Protein FAM50A OS=Homo sapiens GN=FAM50A PE=1 SV=2	3	2	0
1189	1	K1C26_HUMAN	K1C26_HUMAN		3.8	468	51912	Keratin, type I cytoskeletal 26 OS=Homo sapiens GN=KRT26 PE=1 SV=2	3	2	0	CONT_046, CONT_156, K1C10_HUMAN, K1C14_HUMAN, K1C25_HUMAN, K1C26_HUMAN
1221	1	NAV3_HUMAN	NAV3_HUMAN		1.5	2385	255649	Neuron navigator 3 OS=Homo sapiens GN=NAV3 PE=1 SV=3	3	2	0
1261	1	NUP43_HUMAN	NUP43_HUMAN		6.3	380	42152	Nucleoporin Nup43 OS=Homo sapiens GN=NUP43 PE=1 SV=1	3	2	0
1440	1	UT14A_HUMAN	UT14A_HUMAN		5.6	771	87979	U3 small nucleolar RNA-associated protein 14 homolog A OS=Homo sapiens GN=UTP14A PE=1 SV=1	3	2	0
1699	1	KIF3A_HUMAN	KIF3A_HUMAN		4.9	699	80042	Kinesin-like protein KIF3A OS=Homo sapiens GN=KIF3A PE=1 SV=4	3	2	0
1690	1	RT23_HUMAN	RT23_HUMAN		27.4	190	21772	28S ribosomal protein S23, mitochondrial OS=Homo sapiens GN=MRPS23 PE=1 SV=2	14	2	0
364	1	PARP1_HUMAN	PARP1_HUMAN		8.6	1014	113085	Poly [ADP-ribose] polymerase 1 OS=Homo sapiens GN=PARP1 PE=1 SV=4	11	2	0
1051	1	SART3_HUMAN	SART3_HUMAN		9.7	963	109936	Squamous cell carcinoma antigen recognized by T-cells 3 OS=Homo sapiens GN=SART3 PE=1 SV=1	9	2	0
84	1	KIF2A_HUMAN	KIF2A_HUMAN		6.7	706	79956	Kinesin-like protein KIF2A OS=Homo sapiens GN=KIF2A PE=1 SV=3	8	2	0
584	1	GNL1_HUMAN	GNL1_HUMAN		11.7	607	68662	Guanine nucleotide-binding protein-like 1 OS=Homo sapiens GN=GNL1 PE=1 SV=2	6	2	0
1543	1	KI13B_HUMAN	KI13B_HUMAN		4.9	1826	202667	Kinesin-like protein KIF13B OS=Homo sapiens GN=KIF13B PE=1 SV=1	5	2	0	KI13B_HUMAN, KIF1B_HUMAN, KIF1C_HUMAN
1581	1	CARF_HUMAN	CARF_HUMAN		8.3	580	61126	CDKN2A-interacting protein OS=Homo sapiens GN=CDKN2AIP PE=1 SV=3	5	2	0
167	1	KIF1C_HUMAN	KIF1C_HUMAN		3.4	1103	122948	Kinesin-like protein KIF1C OS=Homo sapiens GN=KIF1C PE=1 SV=3	4	2	0	KI13B_HUMAN, KIF1B_HUMAN, KIF1C_HUMAN
1198	1	RBBP6_HUMAN	RBBP6_HUMAN		2.8	1792	201565	E3 ubiquitin-protein ligase RBBP6 OS=Homo sapiens GN=RBBP6 PE=1 SV=1	4	2	0
1276	1	PPIL4_HUMAN	PPIL4_HUMAN		6.3	492	57226	Peptidyl-prolyl cis-trans isomerase-like 4 OS=Homo sapiens GN=PPIL4 PE=1 SV=1	4	2	0
1445	1	SPA5L_HUMAN	SPA5L_HUMAN		3.9	753	80711	Spermatogenesis-associated protein 5-like protein 1 OS=Homo sapiens GN=SPATA5L1 PE=1 SV=2	4	2	0
1662	1	AKT3_HUMAN	AKT3_HUMAN		11.3	479	55776	RAC-gamma serine/threonine-protein kinase OS=Homo sapiens GN=AKT3 PE=1 SV=1	4	2	0	AKT1_HUMAN, AKT2_HUMAN, AKT3_HUMAN
1679	1	NOP58_HUMAN	NOP58_HUMAN		11.3	529	59579	Nucleolar protein 58 OS=Homo sapiens GN=NOP58 PE=1 SV=1	4	2	0
135	1	OGT1_HUMAN	OGT1_HUMAN		3.9	1046	116926	UDP-N-acetylglucosamine--peptide N-acetylglucosaminyltransferase 110 kDa subunit OS=Homo sapiens GN=OGT PE=1 SV=3	3	2	0
189	1	DIAP2_HUMAN	DIAP2_HUMAN		2.9	1101	125570	Protein diaphanous homolog 2 OS=Homo sapiens GN=DIAPH2 PE=1 SV=1	3	2	0
261	1	RPA1_HUMAN	RPA1_HUMAN		2.9	1720	194812	DNA-directed RNA polymerase I subunit RPA1 OS=Homo sapiens GN=POLR1A PE=1 SV=2	3	2	0
693	1	PAPOA_HUMAN	PAPOA_HUMAN		3.4	745	82844	Poly(A) polymerase alpha OS=Homo sapiens GN=PAPOLA PE=1 SV=4	3	2	0
865	1	GTF2I_HUMAN	GTF2I_HUMAN		4.1	998	112417	General transcription factor II-I OS=Homo sapiens GN=GTF2I PE=1 SV=2	3	2	0
1045	1	NUMA1_HUMAN	NUMA1_HUMAN		1.6	2115	238261	Nuclear mitotic apparatus protein 1 OS=Homo sapiens GN=NUMA1 PE=1 SV=2	3	2	0
1077	1	CYH1_HUMAN	CYH1_HUMAN		10.6	398	46414	Cytohesin-1 OS=Homo sapiens GN=CYTH1 PE=1 SV=1	3	2	0	CYH1_HUMAN, CYH2_HUMAN
1192	1	HAUS6_HUMAN	HAUS6_HUMAN		2.1	955	108622	HAUS augmin-like complex subunit 6 OS=Homo sapiens GN=HAUS6 PE=1 SV=2	3	2	0
1295	1	TBCD5_HUMAN	TBCD5_HUMAN		5.9	795	89005	TBC1 domain family member 5 OS=Homo sapiens GN=TBC1D5 PE=1 SV=1	3	2	0
1296	1	MY18A_HUMAN	MY18A_HUMAN		1.9	2054	233116	Myosin-XVIIIa OS=Homo sapiens GN=MYO18A PE=1 SV=3	3	2	0
1446	1	THIC_HUMAN	THIC_HUMAN		10.6	397	41352	Acetyl-CoA acetyltransferase, cytosolic OS=Homo sapiens GN=ACAT2 PE=1 SV=2	3	2	0
1493	1	VP33B_HUMAN	VP33B_HUMAN		6.2	617	70586	Vacuolar protein sorting-associated protein 33B OS=Homo sapiens GN=VPS33B PE=1 SV=2	3	2	0
1592	1	CNOT2_HUMAN	CNOT2_HUMAN		10.9	540	59739	CCR4-NOT transcription complex subunit 2 OS=Homo sapiens GN=CNOT2 PE=1 SV=1	3	2	0
115	1	BACH1_HUMAN	BACH1_HUMAN		3	736	81959	Transcription regulator protein BACH1 OS=Homo sapiens GN=BACH1 PE=1 SV=2	2	2	0
127	1	KIF3B_HUMAN	KIF3B_HUMAN		2.8	747	85126	Kinesin-like protein KIF3B OS=Homo sapiens GN=KIF3B PE=1 SV=1	2	2	0	KIF3B_HUMAN, KIFC3_HUMAN, STAR9_HUMAN
193	1	HIP1R_HUMAN	HIP1R_HUMAN		2.6	1068	119389	Huntingtin-interacting protein 1-related protein OS=Homo sapiens GN=HIP1R PE=1 SV=2	2	2	0
205	1	AVIL_HUMAN	AVIL_HUMAN		2.3	819	92028	Advillin OS=Homo sapiens GN=AVIL PE=1 SV=3	2	2	0
841	1	RAC1_HUMAN	RAC1_HUMAN		7.8	192	21451	Ras-related C3 botulinum toxin substrate 1 OS=Homo sapiens GN=RAC1 PE=1 SV=1	2	2	0
915	1	ENL_HUMAN	ENL_HUMAN		4.5	559	62057	Protein ENL OS=Homo sapiens GN=MLLT1 PE=1 SV=2	2	2	0
971	1	PAK1_HUMAN	PAK1_HUMAN		7.3	545	60648	Serine/threonine-protein kinase PAK 1 OS=Homo sapiens GN=PAK1 PE=1 SV=2	2	2	0	PAK1_HUMAN, PAK2_HUMAN
1062	1	STK38_HUMAN	STK38_HUMAN		8.8	465	54191	Serine/threonine-protein kinase 38 OS=Homo sapiens GN=STK38 PE=1 SV=1	2	2	0
1064	1	PTPA_HUMAN	PTPA_HUMAN		9.8	358	40669	Serine/threonine-protein phosphatase 2A activator OS=Homo sapiens GN=PPP2R4 PE=1 SV=3	2	2	0
1123	1	COBL1_HUMAN	COBL1_HUMAN		3.1	1204	131788	Cordon-bleu protein-like 1 OS=Homo sapiens GN=COBLL1 PE=1 SV=2	2	2	0
1127	1	PSMG4_HUMAN	PSMG4_HUMAN		30.1	123	13776	Proteasome assembly chaperone 4 OS=Homo sapiens GN=PSMG4 PE=2 SV=2	2	2	0
1136	1	THEM4_HUMAN	THEM4_HUMAN		11.2	240	27131	Thioesterase superfamily member 4 OS=Homo sapiens GN=THEM4 PE=1 SV=1	2	2	0
1349	1	SAAL1_HUMAN	SAAL1_HUMAN		4.6	474	53559	Protein SAAL1 OS=Homo sapiens GN=SAAL1 PE=1 SV=2	2	2	0
1353	1	EDC3_HUMAN	EDC3_HUMAN		7.3	508	56079	Enhancer of mRNA-decapping protein 3 OS=Homo sapiens GN=EDC3 PE=1 SV=1	2	2	0
1379	1	LRRC7_HUMAN	LRRC7_HUMAN		2	1537	172582	Leucine-rich repeat-containing protein 7 OS=Homo sapiens GN=LRRC7 PE=1 SV=1	2	2	0
1422	1	PAAF1_HUMAN	PAAF1_HUMAN		5.9	392	42191	Proteasomal ATPase-associated factor 1 OS=Homo sapiens GN=PAAF1 PE=1 SV=2	2	2	0
1438	1	ASHWN_HUMAN	ASHWN_HUMAN		18.5	232	25859	Ashwin OS=Homo sapiens GN=C2orf49 PE=1 SV=1	2	2	0
1439	1	KIFC3_HUMAN	KIFC3_HUMAN		3.6	833	92790	Kinesin-like protein KIFC3 OS=Homo sapiens GN=KIFC3 PE=1 SV=3	2	2	0	KIF3B_HUMAN, KIFC3_HUMAN, STAR9_HUMAN
1447	1	RPAP1_HUMAN	RPAP1_HUMAN		2.8	1393	152756	RNA polymerase II-associated protein 1 OS=Homo sapiens GN=RPAP1 PE=1 SV=3	2	2	0
1467	1	ABCA2_HUMAN	ABCA2_HUMAN		1.4	2435	269874	ATP-binding cassette sub-family A member 2 OS=Homo sapiens GN=ABCA2 PE=1 SV=3	2	2	0
1479	1	UBE2O_HUMAN	UBE2O_HUMAN		3.8	1292	141294	Ubiquitin-conjugating enzyme E2 O OS=Homo sapiens GN=UBE2O PE=1 SV=3	2	2	0
1510	1	DCTP1_HUMAN	DCTP1_HUMAN		13.5	170	18682	dCTP pyrophosphatase 1 OS=Homo sapiens GN=DCTPP1 PE=1 SV=1	2	2	0
1578	1	CNTLN_HUMAN	CNTLN_HUMAN		2.9	1405	161604	Centlein OS=Homo sapiens GN=CNTLN PE=2 SV=5	2	2	0
1688	1	MIP18_HUMAN	MIP18_HUMAN		26.4	163	17664	Mitotic spindle-associated MMXD complex subunit MIP18 OS=Homo sapiens GN=FAM96B PE=1 SV=1	2	2	0
1700	1	TRRAP_HUMAN	TRRAP_HUMAN		1	3859	437601	Transformation/transcription domain-associated protein OS=Homo sapiens GN=TRRAP PE=1 SV=3	2	2	0
1714	1	TIM13_HUMAN	TIM13_HUMAN		26.3	95	10501	Mitochondrial import inner membrane translocase subunit Tim13 OS=Homo sapiens GN=TIMM13 PE=1 SV=1	2	2	0
293	1	OAT_HUMAN	OAT_HUMAN		26.9	439	48536	Ornithine aminotransferase, mitochondrial OS=Homo sapiens GN=OAT PE=1 SV=1	28	1	0
1372	1	NTKL_HUMAN	NTKL_HUMAN		11.1	808	89632	N-terminal kinase-like protein OS=Homo sapiens GN=SCYL1 PE=1 SV=1	19	1	0
594	1	OST48_HUMAN	OST48_HUMAN		9.2	456	50802	Dolichyl-diphosphooligosaccharide--protein glycosyltransferase 48 kDa subunit OS=Homo sapiens GN=DDOST PE=1 SV=4	22	1	0
1289	1	TM9S4_HUMAN	TM9S4_HUMAN		11.1	642	74520	Transmembrane 9 superfamily member 4 OS=Homo sapiens GN=TM9SF4 PE=1 SV=2	14	1	0
1600	1	CACO1_HUMAN	CACO1_HUMAN		12.9	691	77337	Calcium-binding and coiled-coil domain-containing protein 1 OS=Homo sapiens GN=CALCOCO1 PE=1 SV=2	11	1	0
82	1	WASH3_HUMAN	WASH3_HUMAN		11.4	463	49996	Putative WAS protein family homolog 3 OS=Homo sapiens GN=WASH3P PE=2 SV=2	7	1	0
704	1	IDH3G_HUMAN	IDH3G_HUMAN		19.1	393	42795	Isocitrate dehydrogenase [NAD] subunit gamma, mitochondrial OS=Homo sapiens GN=IDH3G PE=1 SV=1	16	1	0
666	1	PCY1A_HUMAN	PCY1A_HUMAN		11.7	367	41732	Choline-phosphate cytidylyltransferase A OS=Homo sapiens GN=PCYT1A PE=1 SV=2	14	1	0
784	1	CSN2_HUMAN	CSN2_HUMAN		11.7	443	51598	COP9 signalosome complex subunit 2 OS=Homo sapiens GN=COPS2 PE=1 SV=1	10	1	0
1427	1	ESYT1_HUMAN	ESYT1_HUMAN		5.4	1104	122857	Extended synaptotagmin-1 OS=Homo sapiens GN=ESYT1 PE=1 SV=1	10	1	0
1357	1	PLPP_HUMAN	PLPP_HUMAN		17.2	296	31699	Pyridoxal phosphate phosphatase OS=Homo sapiens GN=PDXP PE=1 SV=2	8	1	0
1533	1	APMAP_HUMAN	APMAP_HUMAN		6.7	416	46481	Adipocyte plasma membrane-associated protein OS=Homo sapiens GN=APMAP PE=1 SV=2	8	1	0
1400	1	PHB2_HUMAN	PHB2_HUMAN		24.7	299	33297	Prohibitin-2 OS=Homo sapiens GN=PHB2 PE=1 SV=2	21	1	0
301	1	RPN2_HUMAN	RPN2_HUMAN		10.8	631	69285	Dolichyl-diphosphooligosaccharide--protein glycosyltransferase subunit 2 OS=Homo sapiens GN=RPN2 PE=1 SV=3	13	1	0
1625	1	ZNHI2_HUMAN	ZNHI2_HUMAN		23.3	403	42885	Zinc finger HIT domain-containing protein 2 OS=Homo sapiens GN=ZNHIT2 PE=1 SV=1	13	1	0
1226	1	SUGP1_HUMAN	SUGP1_HUMAN		19.1	645	72472	SURP and G-patch domain-containing protein 1 OS=Homo sapiens GN=SUGP1 PE=1 SV=2	12	1	0
1005	1	MOGS_HUMAN	MOGS_HUMAN		7.4	837	91919	Mannosyl-oligosaccharide glucosidase OS=Homo sapiens GN=MOGS PE=1 SV=5	9	1	0
744	1	AT1B3_HUMAN	AT1B3_HUMAN		18.3	279	31514	Sodium/potassium-transporting ATPase subunit beta-3 OS=Homo sapiens GN=ATP1B3 PE=1 SV=1	8	1	0
1670	1	RRP44_HUMAN	RRP44_HUMAN		8.8	958	109004	Exosome complex exonuclease RRP44 OS=Homo sapiens GN=DIS3 PE=1 SV=2	8	1	0
91	1	STXB3_HUMAN	STXB3_HUMAN		10.1	592	67765	Syntaxin-binding protein 3 OS=Homo sapiens GN=STXBP3 PE=1 SV=2	7	1	0
206	1	H2AY_HUMAN	H2AY_HUMAN		14.2	372	39618	Core histone macro-H2A.1 OS=Homo sapiens GN=H2AFY PE=1 SV=4	6	1	0
275	1	PAK4_HUMAN	PAK4_HUMAN		19.8	591	64073	Serine/threonine-protein kinase PAK 4 OS=Homo sapiens GN=PAK4 PE=1 SV=1	6	1	0
409	1	ACPH_HUMAN	ACPH_HUMAN		9	732	81226	Acylamino-acid-releasing enzyme OS=Homo sapiens GN=APEH PE=1 SV=4	5	1	0
966	1	RED_HUMAN	RED_HUMAN		5.2	557	65603	Protein Red OS=Homo sapiens GN=IK PE=1 SV=3	5	1	0
1266	1	CX038_HUMAN	CX038_HUMAN		6.9	319	36671	Uncharacterized protein CXorf38 OS=Homo sapiens GN=CXorf38 PE=1 SV=1	5	1	0
1339	1	LENG1_HUMAN	LENG1_HUMAN		17	264	30530	Leukocyte receptor cluster member 1 OS=Homo sapiens GN=LENG1 PE=1 SV=1	5	1	0
4	1	CONT_016		contaminant	18.8	607	69271	SERUM ALBUMIN PRECURSOR [Bos taurus].	22	2	2	CONT_015, CONT_016, CONT_017
1633	1	CMC2_HUMAN	CMC2_HUMAN		17	675	74177	Calcium-binding mitochondrial carrier protein Aralar2 OS=Homo sapiens GN=SLC25A13 PE=1 SV=2	14	1	0	CMC1_HUMAN, CMC2_HUMAN
367.01	1	H2A1D_HUMAN	H2A1D_HUMAN	redundant	15.4	130	14108	Histone H2A type 1-D OS=Homo sapiens GN=HIST1H2AD PE=1 SV=2	22	0	1	H2A1B_HUMAN, H2A1_HUMAN, H2AZ_HUMAN
367.02	1	H2A2C_HUMAN	H2A2C_HUMAN	redundant	15.5	129	13989	Histone H2A type 2-C OS=Homo sapiens GN=HIST2H2AC PE=1 SV=4	22	0	1	H2A1B_HUMAN, H2A1_HUMAN, H2AZ_HUMAN
367.03	1	H2A2A_HUMAN	H2A2A_HUMAN	redundant	15.4	130	14096	Histone H2A type 2-A OS=Homo sapiens GN=HIST2H2AA3 PE=1 SV=3	22	0	1	H2A1B_HUMAN, H2A1_HUMAN, H2AZ_HUMAN
367.04	1	H2A1H_HUMAN	H2A1H_HUMAN	redundant	15.6	128	13907	Histone H2A type 1-H OS=Homo sapiens GN=HIST1H2AH PE=1 SV=3	22	0	1	H2A1B_HUMAN, H2A1_HUMAN, H2AZ_HUMAN
367.05	1	H2A1J_HUMAN	H2A1J_HUMAN	redundant	15.6	128	13937	Histone H2A type 1-J OS=Homo sapiens GN=HIST1H2AJ PE=1 SV=3	22	0	1	H2A1B_HUMAN, H2A1_HUMAN, H2AZ_HUMAN
367.06	1	H2AJ_HUMAN	H2AJ_HUMAN	redundant	15.5	129	14020	Histone H2A.J OS=Homo sapiens GN=H2AFJ PE=1 SV=1	22	0	1	H2A1B_HUMAN, H2A1_HUMAN, H2AZ_HUMAN
551	1	DUT_HUMAN	DUT_HUMAN		28.6	252	26707	Deoxyuridine 5'-triphosphate nucleotidohydrolase, mitochondrial OS=Homo sapiens GN=DUT PE=1 SV=3	10	1	0
1512	1	SFXN1_HUMAN	SFXN1_HUMAN		15.8	322	35620	Sideroflexin-1 OS=Homo sapiens GN=SFXN1 PE=1 SV=4	9	1	0	SFXN1_HUMAN, SFXN3_HUMAN
69	1	ESYT2_HUMAN	ESYT2_HUMAN		11.9	921	102358	Extended synaptotagmin-2 OS=Homo sapiens GN=ESYT2 PE=1 SV=1	8	1	0
1207	1	LYRIC_HUMAN	LYRIC_HUMAN		12.2	582	63838	Protein LYRIC OS=Homo sapiens GN=MTDH PE=1 SV=2	8	1	0
669	1	PPM1F_HUMAN	PPM1F_HUMAN		17.8	454	49832	Protein phosphatase 1F OS=Homo sapiens GN=PPM1F PE=1 SV=3	7	1	0
1598	1	VAPA_HUMAN	VAPA_HUMAN		18.1	249	27894	Vesicle-associated membrane protein-associated protein A OS=Homo sapiens GN=VAPA PE=1 SV=3	7	1	0
960	1	ABR_HUMAN	ABR_HUMAN		4.9	859	97698	Active breakpoint cluster region-related protein OS=Homo sapiens GN=ABR PE=1 SV=1	6	1	0	ABR_HUMAN, BCR_HUMAN
1548	1	4ET_HUMAN	4ET_HUMAN		7.9	985	108202	Eukaryotic translation initiation factor 4E transporter OS=Homo sapiens GN=EIF4ENIF1 PE=1 SV=2	6	1	0
423	1	RAC2_HUMAN	RAC2_HUMAN		7.8	192	21430	Ras-related C3 botulinum toxin substrate 2 OS=Homo sapiens GN=RAC2 PE=1 SV=1	5	1	0
987	1	DC1I2_HUMAN	DC1I2_HUMAN		5.2	638	71458	Cytoplasmic dynein 1 intermediate chain 2 OS=Homo sapiens GN=DYNC1I2 PE=1 SV=3	5	1	0
1403	1	PMYT1_HUMAN	PMYT1_HUMAN		8.8	499	54522	Membrane-associated tyrosine- and threonine-specific cdc2-inhibitory kinase OS=Homo sapiens GN=PKMYT1 PE=1 SV=1	5	1	0
187	1	CCD22_HUMAN	CCD22_HUMAN		9.6	627	70757	Coiled-coil domain-containing protein 22 OS=Homo sapiens GN=CCDC22 PE=1 SV=1	4	1	0
1134	1	CE170_HUMAN	CE170_HUMAN		3.5	1584	175294	Centrosomal protein of 170 kDa OS=Homo sapiens GN=CEP170 PE=1 SV=1	4	1	0
1500	1	NELFA_HUMAN	NELFA_HUMAN		9.1	528	57278	Negative elongation factor A OS=Homo sapiens GN=WHSC2 PE=1 SV=3	4	1	0
279	1	GSHR_HUMAN	GSHR_HUMAN		9.8	522	56258	Glutathione reductase, mitochondrial OS=Homo sapiens GN=GSR PE=1 SV=2	3	1	0
354	1	SRP19_HUMAN	SRP19_HUMAN		9	144	16157	Signal recognition particle 19 kDa protein OS=Homo sapiens GN=SRP19 PE=1 SV=3	3	1	0
751	1	MFAP1_HUMAN	MFAP1_HUMAN		7.1	439	51959	Microfibrillar-associated protein 1 OS=Homo sapiens GN=MFAP1 PE=1 SV=2	3	1	0
928	1	EXOS9_HUMAN	EXOS9_HUMAN		4.8	439	48950	Exosome complex component RRP45 OS=Homo sapiens GN=EXOSC9 PE=1 SV=3	3	1	0
1152	1	RM14_HUMAN	RM14_HUMAN		33.1	145	15949	39S ribosomal protein L14, mitochondrial OS=Homo sapiens GN=MRPL14 PE=1 SV=1	10	1	0
159	1	CIKS_HUMAN	CIKS_HUMAN		16.9	574	64667	Adapter protein CIKS OS=Homo sapiens GN=TRAF3IP2 PE=2 SV=3	8	1	0
72	1	ILVBL_HUMAN	ILVBL_HUMAN		5.9	632	67869	Acetolactate synthase-like protein OS=Homo sapiens GN=ILVBL PE=1 SV=2	7	1	0
1609	1	ANFY1_HUMAN	ANFY1_HUMAN		4.8	1169	128400	Ankyrin repeat and FYVE domain-containing protein 1 OS=Homo sapiens GN=ANKFY1 PE=1 SV=2	7	1	0
937	1	BAX_HUMAN	BAX_HUMAN		17.7	192	21185	Apoptosis regulator BAX OS=Homo sapiens GN=BAX PE=1 SV=1	6	1	0
1143	1	RPRD2_HUMAN	RPRD2_HUMAN		5.3	1461	156021	Regulation of nuclear pre-mRNA domain-containing protein 2 OS=Homo sapiens GN=RPRD2 PE=1 SV=1	6	1	0
1322	1	CUL5_HUMAN	CUL5_HUMAN		6	780	90956	Cullin-5 OS=Homo sapiens GN=CUL5 PE=1 SV=4	6	1	0
266	1	BAG2_HUMAN	BAG2_HUMAN		9	211	23773	BAG family molecular chaperone regulator 2 OS=Homo sapiens GN=BAG2 PE=1 SV=1	5	1	0
366.01	1	H2AV_HUMAN	H2AV_HUMAN	redundant	25.8	128	13510	Histone H2A.V OS=Homo sapiens GN=H2AFV PE=1 SV=3	21	0	2	H2A1B_HUMAN, H2A1_HUMAN, H2AZ_HUMAN
563	1	T2FA_HUMAN	T2FA_HUMAN		6.8	517	58241	General transcription factor IIF subunit 1 OS=Homo sapiens GN=GTF2F1 PE=1 SV=2	5	1	0
962	1	STK4_HUMAN	STK4_HUMAN		13.1	487	55631	Serine/threonine-protein kinase 4 OS=Homo sapiens GN=STK4 PE=1 SV=2	5	1	0
1652	1	PSD13_HUMAN	PSD13_HUMAN		15.4	376	42946	26S proteasome non-ATPase regulatory subunit 13 OS=Homo sapiens GN=PSMD13 PE=1 SV=2	5	1	0
1725	1	SELK_HUMAN	SELK_HUMAN		37.2	94	10664	Selenoprotein K OS=Homo sapiens GN=SELK PE=1 SV=3	5	1	0
316	1	S10A6_HUMAN	S10A6_HUMAN		22.2	90	10181	Protein S100-A6 OS=Homo sapiens GN=S100A6 PE=1 SV=1	4	1	0
1151	1	MZT2B_HUMAN	MZT2B_HUMAN		35.4	158	16227	Mitotic-spindle organizing protein 2B OS=Homo sapiens GN=MZT2B PE=1 SV=1	4	1	0
1299	1	PRP16_HUMAN	PRP16_HUMAN		4.6	1227	140504	Pre-mRNA-splicing factor ATP-dependent RNA helicase PRP16 OS=Homo sapiens GN=DHX38 PE=1 SV=2	4	1	0	DHX8_HUMAN, PRP16_HUMAN
1087	1	CSRP2_HUMAN	CSRP2_HUMAN		24.4	193	20955	Cysteine and glycine-rich protein 2 OS=Homo sapiens GN=CSRP2 PE=1 SV=3	11	1	0
959	1	MYO1E_HUMAN	MYO1E_HUMAN		4.2	1108	127063	Myosin-Ie OS=Homo sapiens GN=MYO1E PE=1 SV=2	7	1	0
1477	1	TRIM5_HUMAN	TRIM5_HUMAN		8.5	493	56339	Tripartite motif-containing protein 5 OS=Homo sapiens GN=TRIM5 PE=1 SV=1	7	1	0
1181	1	MEPCE_HUMAN	MEPCE_HUMAN		6.7	689	74356	7SK snRNA methylphosphate capping enzyme OS=Homo sapiens GN=MEPCE PE=1 SV=1	6	1	0
1196	1	I2BP2_HUMAN	I2BP2_HUMAN		6.1	587	61026	Interferon regulatory factor 2-binding protein 2 OS=Homo sapiens GN=IRF2BP2 PE=1 SV=2	6	1	0	I2BP2_HUMAN, I2BPL_HUMAN
1360	1	SYMM_HUMAN	SYMM_HUMAN		5.2	593	66592	Methionyl-tRNA synthetase, mitochondrial OS=Homo sapiens GN=MARS2 PE=1 SV=2	6	1	0
365	1	DPOLA_HUMAN	DPOLA_HUMAN		5.5	1462	165914	DNA polymerase alpha catalytic subunit OS=Homo sapiens GN=POLA1 PE=1 SV=2	5	1	0
467	1	VATC1_HUMAN	VATC1_HUMAN		7.1	382	43943	V-type proton ATPase subunit C 1 OS=Homo sapiens GN=ATP6V1C1 PE=1 SV=4	5	1	0
172	1	KIF1B_HUMAN	KIF1B_HUMAN		2	1816	204477	Kinesin-like protein KIF1B OS=Homo sapiens GN=KIF1B PE=1 SV=5	4	1	0	KI13B_HUMAN, KIF1B_HUMAN, KIF1C_HUMAN
194	1	OBSL1_HUMAN	OBSL1_HUMAN		3.1	1896	206948	Obscurin-like protein 1 OS=Homo sapiens GN=OBSL1 PE=1 SV=4	4	1	0
231	1	SRP72_HUMAN	SRP72_HUMAN		7.2	671	74607	Signal recognition particle 72 kDa protein OS=Homo sapiens GN=SRP72 PE=1 SV=3	4	1	0
1004	1	RIN1_HUMAN	RIN1_HUMAN		7.2	783	84100	Ras and Rab interactor 1 OS=Homo sapiens GN=RIN1 PE=1 SV=4	4	1	0
1275	1	SMAP2_HUMAN	SMAP2_HUMAN		13.1	429	46787	Stromal membrane-associated protein 2 OS=Homo sapiens GN=SMAP2 PE=1 SV=1	4	1	0
1521	1	CLSPN_HUMAN	CLSPN_HUMAN		3.9	1339	151095	Claspin OS=Homo sapiens GN=CLSPN PE=1 SV=3	4	1	0
1713	1	VATD_HUMAN	VATD_HUMAN		14.6	247	28264	V-type proton ATPase subunit D OS=Homo sapiens GN=ATP6V1D PE=1 SV=1	4	1	0
70	1	F168B_HUMAN	F168B_HUMAN		17.9	195	20325	Protein FAM168B OS=Homo sapiens GN=FAM168B PE=1 SV=1	3	1	0
105	1	NFIB_HUMAN	NFIB_HUMAN		10.5	420	47443	Nuclear factor 1 B-type OS=Homo sapiens GN=NFIB PE=1 SV=2	3	1	0	NFIB_HUMAN, NFIC_HUMAN
1035	1	ITPR2_HUMAN	ITPR2_HUMAN		1.4	2701	308065	Inositol 1,4,5-trisphosphate receptor type 2 OS=Homo sapiens GN=ITPR2 PE=1 SV=2	3	1	0	ITPR2_HUMAN, ITPR3_HUMAN
1303	1	AP2C_HUMAN	AP2C_HUMAN		5.8	450	49178	Transcription factor AP-2 gamma OS=Homo sapiens GN=TFAP2C PE=1 SV=1	3	1	0
1421	1	TXD17_HUMAN	TXD17_HUMAN		17.9	123	13942	Thioredoxin domain-containing protein 17 OS=Homo sapiens GN=TXNDC17 PE=1 SV=1	3	1	0
1508	1	CCD86_HUMAN	CCD86_HUMAN		9.2	360	40237	Coiled-coil domain-containing protein 86 OS=Homo sapiens GN=CCDC86 PE=1 SV=1	3	1	0
1603	1	BAHC1_HUMAN	BAHC1_HUMAN		1.5	2608	276933	BAH and coiled-coil domain-containing protein 1 OS=Homo sapiens GN=BAHCC1 PE=1 SV=3	3	1	0
1710	1	ASB1_HUMAN	ASB1_HUMAN		7.5	335	37015	Ankyrin repeat and SOCS box protein 1 OS=Homo sapiens GN=ASB1 PE=1 SV=1	3	1	0
3	1	CONT_015		contaminant	11.7	581	65798	albumin [Bos primigenius taurus].	18	2	2	CONT_015, CONT_016, CONT_017
303.01	1	H2A3_HUMAN	H2A3_HUMAN	redundant	15.4	130	14122	Histone H2A type 3 OS=Homo sapiens GN=HIST3H2A PE=1 SV=3	18	0	1	H2A1B_HUMAN, H2A1_HUMAN, H2AZ_HUMAN
303.02	1	H2A1C_HUMAN	H2A1C_HUMAN	redundant	15.4	130	14106	Histone H2A type 1-C OS=Homo sapiens GN=HIST1H2AC PE=1 SV=3	18	0	1	H2A1B_HUMAN, H2A1_HUMAN, H2AZ_HUMAN
788.01	1	RL26L_HUMAN	RL26L_HUMAN	redundant	18.6	145	17257	60S ribosomal protein L26-like 1 OS=Homo sapiens GN=RPL26L1 PE=1 SV=1	17	2	3
10	1	CONT_076		contaminant	26	430	48059	KERATIN, TYPE I CYTOSKELETAL 18 (CYTOKERATIN 18) (K18) (CK 18) [Homo sapiens].	14	4	4	CONT_074, CONT_076
10.01	1	CONT_077		redundant	26.4	424	47335	keratin 18, cytoskeletal (fragment) [Homo sapiens].	14	4	4	CONT_074, CONT_076
10.02	1	K1C18_HUMAN	K1C18_HUMAN	redundant	26	430	48059	Keratin, type I cytoskeletal 18 OS=Homo sapiens GN=KRT18 PE=1 SV=2	14	4	4	CONT_074, CONT_076
322.01	1	H2B1O_HUMAN	H2B1O_HUMAN	redundant	26.2	126	13907	Histone H2B type 1-O OS=Homo sapiens GN=HIST1H2BO PE=1 SV=3	14	0	2	H2B1J_HUMAN, H2B2F_HUMAN
322.02	1	H2B1B_HUMAN	H2B1B_HUMAN	redundant	26.2	126	13951	Histone H2B type 1-B OS=Homo sapiens GN=HIST1H2BB PE=1 SV=2	14	0	2	H2B1J_HUMAN, H2B2F_HUMAN
322.03	1	H2B2E_HUMAN	H2B2E_HUMAN	redundant	26.2	126	13921	Histone H2B type 2-E OS=Homo sapiens GN=HIST2H2BE PE=1 SV=3	14	0	2	H2B1J_HUMAN, H2B2F_HUMAN
666.01	1	PCY1B_HUMAN	PCY1B_HUMAN	redundant	11.7	369	41941	Choline-phosphate cytidylyltransferase B OS=Homo sapiens GN=PCYT1B PE=1 SV=1	14	1	0
1	1	CONT_005		contaminant	100	50	5561	Promega trypsin artifact 5 K to R mods (2239.1, 2914)(1987, 2003).	13	2	2	CONT_005, CONT_010
5	1	CONT_017		contaminant	10.2	609	69368	SERUM ALBUMIN PRECURSOR [Homo sapiens].	13	1	2	CONT_015, CONT_016, CONT_017
5.01	1	ALBU_HUMAN	ALBU_HUMAN	redundant	10.2	609	69368	Serum albumin OS=Homo sapiens GN=ALB PE=1 SV=2	13	1	2	CONT_015, CONT_016, CONT_017
843.01	1	GNAS1_HUMAN	GNAS1_HUMAN	redundant	2.9	1037	111026	Guanine nucleotide-binding protein G(s) subunit alpha isoforms XLas OS=Homo sapiens GN=GNAS PE=1 SV=2	13	0	1	GNA13_HUMAN, GNAI2_HUMAN, GNAS2_HUMAN
1566.01	1	DD19B_HUMAN	DD19B_HUMAN	redundant	13.6	479	53928	ATP-dependent RNA helicase DDX19B OS=Homo sapiens GN=DDX19B PE=1 SV=1	13	3	4
57	1	REV_Q8WZ42		reversed	0.4	34350	3816189	REVERSED.	10	1	0
465.01	1	CD11A_HUMAN	CD11A_HUMAN	redundant	4.2	783	91363	Cyclin-dependent kinase 11A OS=Homo sapiens GN=CDK11A PE=1 SV=4	8	1	2
23	1	REV_O15083		reversed	3.7	957	110559	REVERSED.	7	0	1
82.01	1	WASH2_HUMAN	WASH2_HUMAN	redundant	11.4	465	50313	WAS protein family homolog 2 OS=Homo sapiens GN=WASH2P PE=2 SV=2	7	1	0
133.01	1	SMAD3_HUMAN	SMAD3_HUMAN	redundant	5.6	425	48082	Mothers against decapentaplegic homolog 3 OS=Homo sapiens GN=SMAD3 PE=1 SV=1	7	1	1	SMAD1_HUMAN, SMAD9_HUMAN
133.02	1	SMAD2_HUMAN	SMAD2_HUMAN	redundant	5.1	467	52307	Mothers against decapentaplegic homolog 2 OS=Homo sapiens GN=SMAD2 PE=1 SV=1	7	1	1	SMAD1_HUMAN, SMAD9_HUMAN
820.01	1	RB11B_HUMAN	RB11B_HUMAN	redundant	14.7	218	24490	Ras-related protein Rab-11B OS=Homo sapiens GN=RAB11B PE=1 SV=4	7	1	2
272.01	1	AGR3_HUMAN	AGR3_HUMAN	redundant	6.6	166	19172	Anterior gradient protein 3 homolog OS=Homo sapiens GN=AGR3 PE=1 SV=1	6	0	1
368.01	1	F203A_HUMAN	F203A_HUMAN	redundant	12.1	390	42130	Protein FAM203A OS=Homo sapiens GN=FAM203A PE=1 SV=1	6	2	1
812.01	1	RUEL1_HUMAN	RUEL1_HUMAN	redundant	25	92	10679	Putative small nuclear ribonucleoprotein polypeptide E-like protein 1 OS=Homo sapiens GN=SNRPEL1 PE=5 SV=1	6	2	1
861.01	1	NOMO1_HUMAN	NOMO1_HUMAN	redundant	3.8	1222	134325	Nodal modulator 1 OS=Homo sapiens GN=NOMO1 PE=1 SV=5	6	2	0
861.02	1	NOMO2_HUMAN	NOMO2_HUMAN	redundant	3.7	1267	139440	Nodal modulator 2 OS=Homo sapiens GN=NOMO2 PE=1 SV=1	6	2	0
32	1	REV_P35251		reversed	1.7	1148	128256	REVERSED.	5	1	2
20	1	REV_A3KMH1		reversed	2.7	1905	214825	REVERSED.	4	2	1
29	1	REV_P10632		reversed	3.9	490	55826	REVERSED.	4	0	1
35	1	REV_P78559		reversed	1.4	2803	305486	REVERSED.	4	1	0
41	1	REV_Q15772		reversed	1.3	3267	354290	REVERSED.	4	0	0
50	1	REV_Q6ZRS2		reversed	1.2	3230	343556	REVERSED.	4	2	0
51	1	REV_Q8IWN7		reversed	1.7	2480	261208	REVERSED.	4	1	0
21	1	REV_A8MYJ7		reversed	3.9	566	60904	REVERSED.	3	1	2
24	1	REV_O60437		reversed	1.7	1756	204748	REVERSED.	3	0	0
25	1	REV_O60673		reversed	1	3130	352777	REVERSED.	3	1	2
27	1	REV_O75116		reversed	2.2	1388	160901	REVERSED.	3	0	0
30	1	REV_P20929		reversed	0.7	6669	772928	REVERSED.	3	0	2
33	1	REV_P49815		reversed	2.2	1807	200609	REVERSED.	3	0	2
34	1	REV_P50552		reversed	13.4	380	39831	REVERSED.	3	0	1
37	1	REV_Q13972		reversed	1.3	1275	145384	REVERSED.	3	0	0
45	1	REV_Q5T3U5		reversed	2.1	1492	161630	REVERSED.	3	1	2
46	1	REV_Q5VWN6		reversed	2.6	2430	268844	REVERSED.	3	0	0
49	1	REV_Q6UB99		reversed	1.2	2663	297914	REVERSED.	3	0	1
52	1	REV_Q8IYW2		reversed	2.2	876	95497	REVERSED.	3	0	0
53	1	REV_Q8N1G1		reversed	2.7	1221	131511	REVERSED.	3	0	0
54	1	REV_Q8NEH6		reversed	8.9	495	60572	REVERSED.	3	1	0
59	1	REV_Q96QD9		reversed	13.2	318	35819	REVERSED.	3	0	0
62	1	REV_Q9HAK2		reversed	3.5	575	62651	REVERSED.	3	0	0
65	1	REV_Q9NQT8		reversed	2	1826	202667	REVERSED.	3	0	0
67	1	REV_Q9UKX3		reversed	2.4	1938	223606	REVERSED.	3	0	0
68	1	REV_Q9Y4D8		reversed	0.4	3996	439345	REVERSED.	3	1	2
113.01	1	PSA7L_HUMAN	PSA7L_HUMAN	redundant	18.4	256	28531	Proteasome subunit alpha type-7-like OS=Homo sapiens GN=PSMA8 PE=1 SV=3	3	0	2
166.01	1	SAHH3_HUMAN	SAHH3_HUMAN	redundant	5.9	611	66722	Putative adenosylhomocysteinase 3 OS=Homo sapiens GN=AHCYL2 PE=1 SV=1	3	0	2
1011.01	1	T2H2L_HUMAN	T2H2L_HUMAN	redundant	5.8	395	44453	General transcription factor IIH subunit 2-like protein OS=Homo sapiens GN=GTF2H2C PE=2 SV=1	3	0	1
1416.01	1	RBM4_HUMAN	RBM4_HUMAN	redundant	8.2	364	40315	RNA-binding protein 4 OS=Homo sapiens GN=RBM4 PE=1 SV=1	3	0	3
6	1	CONT_066		contaminant	5.7	404	45936	type Ia hair keratin a3 [human, Peptide, 404 aa].	2	0	2	CONT_066, CONT_153
6.01	1	CONT_152		redundant	5.5	416	47350	keratin Ha1, type I, hair [Homo sapiens].	2	0	2	CONT_066, CONT_153
6.02	1	KT33A_HUMAN	KT33A_HUMAN	redundant	5.7	404	45941	Keratin, type I cuticular Ha3-I OS=Homo sapiens GN=KRT33A PE=1 SV=2	2	0	2	CONT_066, CONT_153
6.03	1	K1H1_HUMAN	K1H1_HUMAN	redundant	5.5	416	47238	Keratin, type I cuticular Ha1 OS=Homo sapiens GN=KRT31 PE=1 SV=3	2	0	2	CONT_066, CONT_153
19	1	REV_A2RUB6		reversed	2.3	948	109412	REVERSED.	2	0	0
22	1	REV_O14522		reversed	3.6	1441	162135	REVERSED.	2	0	0
26	1	REV_O60716		reversed	2.5	968	108171	REVERSED.	2	2	0
28	1	REV_O75330		reversed	4.3	724	84101	REVERSED.	2	0	0
31	1	REV_P33176		reversed	2.8	963	109686	REVERSED.	2	0	0
36	1	REV_Q02156		reversed	5.3	737	83675	REVERSED.	2	0	0
38	1	REV_Q14789		reversed	0.7	3259	376020	REVERSED.	2	0	0
39	1	REV_Q149N8		reversed	1.2	1683	193080	REVERSED.	2	0	0
40	1	REV_Q15554		reversed	3.6	500	55552	REVERSED.	2	0	0
42	1	REV_Q4V328		reversed	2.5	841	95991	REVERSED.	2	0	0
43	1	REV_Q5JPB2		reversed	2.1	1677	177950	REVERSED.	2	2	0
44	1	REV_Q5JR59		reversed	1.5	1369	150196	REVERSED.	2	0	0
47	1	REV_Q6NUQ4		reversed	2.2	689	77152	REVERSED.	2	0	2
48	1	REV_Q6PI77		reversed	5.9	547	60292	REVERSED.	2	0	0
55	1	REV_Q8TF40		reversed	1.9	1166	130556	REVERSED.	2	0	0
56	1	REV_Q8WY36		reversed	3.4	941	105131	REVERSED.	2	0	0
58	1	REV_Q96KG9		reversed	4.8	808	89632	REVERSED.	2	2	0
60	1	REV_Q96QE3		reversed	1.4	1844	207571	REVERSED.	2	2	0
61	1	REV_Q9C0G0		reversed	1.9	2248	247368	REVERSED.	2	0	0
63	1	REV_Q9HCE0		reversed	0.7	2579	292482	REVERSED.	2	0	0
64	1	REV_Q9NPP4		reversed	1.5	1024	116160	REVERSED.	2	0	0
66	1	REV_Q9P270		reversed	3.3	581	62544	REVERSED.	2	0	0
76.01	1	DOPD_HUMAN	DOPD_HUMAN	redundant	21.2	118	12713	D-dopachrome decarboxylase OS=Homo sapiens GN=DDT PE=1 SV=3	2	0	2
Protein report of Spectral Count values performed on Tue Jul 10 19:44:25 2012
XML file:
Database: sprot_2011.08_human_both.fasta (40846 entries)
FALSE	use_samples_list flag
FALSE	calc_ms2_int flag
50	max_num_peaks
FALSE	normalize_counts flag
FALSE	full_peptide_list flag
FALSE	multiple_charge_states_ok flag
TRUE	modifications_ok flag
0	minimum_ntt_per_peptide was
2	minimum_peptide_per_protein
1	minimum_unique_per_protein
FALSE	icat_sample flag
FALSE	allow_prot_nterm_acytl flag
